# Supplementary material for: Meta-Analysis of Ocy-454 Showed Interrupted Osteocyte Maturation in Spaceflight Affects SOST Expression and Hypoxic Response
Source: J Clin Med. 2025 Nov 15;14(22):8100. doi: 10.3390/jcm14228100 (PMC12653756; doi:10.3390/jcm14228100)
Supplement: Supplementary file 1 [file jcm-14-08100-s001.zip]

Archive with 3 entries (3 files):
- supplementary_figure.pdf
- supplementarytable1.xlsx
- supplementarytable2.xlsx
