# Supplementary material for: Meta-Analysis of Ocy-454 Showed Interrupted Osteocyte Maturation in Spaceflight Affects SOST Expression and Hypoxic Response
Source: J Clin Med. 2025 Nov 15;14(22):8100. doi: 10.3390/jcm14228100 (PMC12653756; doi:10.3390/jcm14228100)
Supplement: Supplementary file 1 [file jcm-14-08100-s001.zip › supplementarytable1.xlsx]

## Sheet: Table EV1
ENTREZ GENE ID	Name	Species
69635	death associated protein kinase 1(Dapk1)	Mus musculus
20482	SKI-like(Skil)	Mus musculus
74754	24-dehydrocholesterol reductase(Dhcr24)	Mus musculus
12293	calcium channel, voltage-dependent, alpha2/delta subunit 1(Cacna2d1)	Mus musculus
228357	low density lipoprotein receptor-related protein 4(Lrp4)	Mus musculus
244745	dpy-19 like C-mannosyltransferase 1(Dpy19l1)	Mus musculus
69642	muscular LMNA-interacting protein(Mlip)	Mus musculus
384009	GLI pathogenesis-related 2(Glipr2)	Mus musculus
72722	family with sequence similarity 98, member A(Fam98a)	Mus musculus
70676	GULP, engulfment adaptor PTB domain containing 1(Gulp1)	Mus musculus
319518	pyruvate dehydrogenase phosphatase regulatory subunit(Pdpr)	Mus musculus
76829	docking protein 5(Dok5)	Mus musculus
14367	frizzled class receptor 5(Fzd5)	Mus musculus
14370	frizzled class receptor 8(Fzd8)	Mus musculus
16423	CD47 antigen (Rh-related antigen, integrin-associated signal transducer)(Cd47)	Mus musculus
69675	peroxidasin(Pxdn)	Mus musculus
223272	integrin, beta-like 1(Itgbl1)	Mus musculus
20525	solute carrier family 2 (facilitated glucose transporter), member 1(Slc2a1)	Mus musculus
252972	two pore channel 1(Tpcn1)	Mus musculus
16431	integral membrane protein 2A(Itm2a)	Mus musculus
72750	family with sequence similarity 117, member B(Fam117b)	Mus musculus
107566	ADP-ribosylation factor-like 2 binding protein(Arl2bp)	Mus musculus
20528	solute carrier family 2 (facilitated glucose transporter), member 4(Slc2a4)	Mus musculus
18481	p21 (RAC1) activated kinase 3(Pak3)	Mus musculus
227377	FERM, RhoGEF and pleckstrin domain protein 2(Farp2)	Mus musculus
76854	G protein-coupled estrogen receptor 1(Gper1)	Mus musculus
243771	poly (ADP-ribose) polymerase family, member 12(Parp12)	Mus musculus
71738	MAM domain containing 2(Mamdc2)	Mus musculus
70717	mesenteric estrogen dependent adipogenesis(Medag)	Mus musculus
213053	solute carrier family 39 (zinc transporter), member 14(Slc39a14)	Mus musculus
17470	CD200 molecule(Cd200)	Mus musculus
12350	carbonic anhydrase 3(Car3)	Mus musculus
216131	trafficking protein particle complex 10(Trappc10)	Mus musculus
77889	limb-bud and heart(Lbh)	Mus musculus
53313	ATPase, Ca++ transporting, ubiquitous(Atp2a3)	Mus musculus
56386	UDP-Gal:betaGlcNAc beta 1,4-galactosyltransferase, polypeptide 6(B4galt6)	Mus musculus
54338	solute carrier family 23 (nucleobase transporters), member 2(Slc23a2)	Mus musculus
16452	Janus kinase 2(Jak2)	Mus musculus
13380	dickkopf WNT signaling pathway inhibitor 1(Dkk1)	Mus musculus
54343	activating transcription factor 7 interacting protein(Atf7ip)	Mus musculus
353346	G protein-coupled receptor 141(Gpr141)	Mus musculus
16456	F11 receptor(F11r)	Mus musculus
239691	expressed sequence AU021092(AU021092)	Mus musculus
215114	huntingtin interacting protein 1(Hip1)	Mus musculus
30794	PDZ and LIM domain 4(Pdlim4)	Mus musculus
12363	caspase 4, apoptosis-related cysteine peptidase(Casp4)	Mus musculus
20557	schlafen 3(Slfn3)	Mus musculus
54352	Iroquois homeobox 5(Irx5)	Mus musculus
56401	prolyl 3-hydroxylase 1(P3h1)	Mus musculus
13393	distal-less homeobox 3(Dlx3)	Mus musculus
330836	solute carrier family 7 (cationic amino acid transporter, y+ system), member 6(Slc7a6)	Mus musculus
78928	phosphatidylinositol glycan anchor biosynthesis, class T(Pigt)	Mus musculus
18514	pre B cell leukemia homeobox 1(Pbx1)	Mus musculus
20564	slit guidance ligand 3(Slit3)	Mus musculus
14421	beta-1,4-N-acetyl-galactosaminyl transferase 1(B4galnt1)	Mus musculus
14422	beta-1,4-N-acetyl-galactosaminyl transferase 2(B4galnt2)	Mus musculus
80982	cell migration inducing protein, hyaluronan binding(Cemip)	Mus musculus
13400	dystrophia myotonica-protein kinase(Dmpk)	Mus musculus
14425	polypeptide N-acetylgalactosaminyltransferase 3(Galnt3)	Mus musculus
16478	jun D proto-oncogene(Jund)	Mus musculus
13406	dentin matrix protein 1(Dmp1)	Mus musculus
57440	EH-domain containing 3(Ehd3)	Mus musculus
236643	synaptotagmin-like 5(Sytl5)	Mus musculus
56418	YKT6 v-SNARE homolog (S. cerevisiae)(Ykt6)	Mus musculus
71781	solute carrier family 16 (monocarboxylic acid transporters), member 14(Slc16a14)	Mus musculus
218215	ring finger protein 144B(Rnf144b)	Mus musculus
56421	phosphofructokinase, platelet(Pfkp)	Mus musculus
12389	caveolin 1, caveolae protein(Cav1)	Mus musculus
20583	snail family zinc finger 2(Snai2)	Mus musculus
71785	platelet-derived growth factor, D polypeptide(Pdgfd)	Mus musculus
73835	interferon induced transmembrane protein 5(Ifitm5)	Mus musculus
52331	starch binding domain 1(Stbd1)	Mus musculus
12395	RUNX1 translocation partner 1(Runx1t1)	Mus musculus
210029	meteorin, glial cell differentiation regulator-like(Metrnl)	Mus musculus
116847	proline arginine-rich end leucine-rich repeat(Prelp)	Mus musculus
18542	procollagen C-endopeptidase enhancer protein(Pcolce)	Mus musculus
229488	FHF complex subunit HOOK interacting protein 1A(Fhip1a)	Mus musculus
14451	growth arrest specific 1(Gas1)	Mus musculus
226421	RAB7B, member RAS oncogene family(Rab7b)	Mus musculus
29815	breast cancer anti-estrogen resistance 3(Bcar3)	Mus musculus
14456	growth arrest specific 6(Gas6)	Mus musculus
29817	insulin-like growth factor binding protein 7(Igfbp7)	Mus musculus
18553	proprotein convertase subtilisin/kexin type 6(Pcsk6)	Mus musculus
12409	carbonyl reductase 2(Cbr2)	Mus musculus
214137	Rho GTPase activating protein 29(Arhgap29)	Mus musculus
29818	heat shock protein family, member 7 (cardiovascular)(Hspb7)	Mus musculus
213119	integrin, alpha 10(Itga10)	Mus musculus
68732	capping protein regulator and myosin 1 linker 1(Carmil1)	Mus musculus
56445	DnaJ heat shock protein family (Hsp40) member A2(Dnaja2)	Mus musculus
84095	phosphatidylinositol 4-kinase type 2 alpha(Pi4k2a)	Mus musculus
54403	solute carrier family 4 (anion exchanger), member 4(Slc4a4)	Mus musculus
14469	guanylate binding protein 2(Gbp2)	Mus musculus
70788	kelch-like 30(Klhl30)	Mus musculus
216197	cytoskeleton-associated protein 4(Ckap4)	Mus musculus
16518	potassium inwardly-rectifying channel, subfamily J, member 2(Kcnj2)	Mus musculus
66695	asporin(Aspn)	Mus musculus
116873	stromal interaction molecule 2(Stim2)	Mus musculus
18569	programmed cell death 4(Pdcd4)	Mus musculus
56458	forkhead box O1(Foxo1)	Mus musculus
229512	SMG5 nonsense mediated mRNA decay factor(Smg5)	Mus musculus
20620	polo like kinase 2(Plk2)	Mus musculus
16531	potassium large conductance calcium-activated channel, subfamily M, alpha member 1(Kcnma1)	Mus musculus
192657	elongation factor for RNA polymerase II 2(Ell2)	Mus musculus
15507	heat shock protein 1(Hspb1)	Mus musculus
77975	transmembrane protein 50B(Tmem50b)	Mus musculus
27801	zinc finger, DHHC domain containing 8(Zdhhc8)	Mus musculus
12444	cyclin D2(Ccnd2)	Mus musculus
18590	platelet derived growth factor, alpha(Pdgfa)	Mus musculus
171170	muscleblind like splicing factor 3(Mbnl3)	Mus musculus
72865	retrotransposon Gag like 8C(Rtl8c)	Mus musculus
15529	syndecan 2(Sdc2)	Mus musculus
239790	osteocrin(Ostn)	Mus musculus
18606	ectonucleotide pyrophosphatase/phosphodiesterase 2(Enpp2)	Mus musculus
56496	tetraspanin 6(Tspan6)	Mus musculus
66736	ER membrane protein complex subunit 2(Emc2)	Mus musculus
68792	sushi-repeat-containing protein, X-linked 2(Srpx2)	Mus musculus
121021	chondroitin sulfate proteoglycan 4(Cspg4)	Mus musculus
234686	formin homology 2 domain containing 1(Fhod1)	Mus musculus
108737	oxidative-stress responsive 1(Oxsr1)	Mus musculus
98496	phosphotyrosine interaction domain containing 1(Pid1)	Mus musculus
140481	mannosidase 2, alpha 2(Man2a2)	Mus musculus
75974	dedicator of cytokinesis 11(Dock11)	Mus musculus
12490	CD34 antigen(Cd34)	Mus musculus
19659	retinol binding protein 1, cellular(Rbp1)	Mus musculus
320712	ABI family member 3 binding protein(Abi3bp)	Mus musculus
259279	tubulin, gamma complex component 3(Tubgcp3)	Mus musculus
11468	actin, gamma 2, smooth muscle, enteric(Actg2)	Mus musculus
12492	scavenger receptor class B, member 2(Scarb2)	Mus musculus
97487	CKLF-like MARVEL transmembrane domain containing 4(Cmtm4)	Mus musculus
193740	heat shock protein 1A(Hspa1a)	Mus musculus
16592	fatty acid binding protein 5, epidermal(Fabp5)	Mus musculus
18641	phosphofructokinase, liver, B-type(Pfkl)	Mus musculus
231633	transmembrane protein 119(Tmem119)	Mus musculus
11475	actin alpha 2, smooth muscle, aorta(Acta2)	Mus musculus
56532	receptor-interacting serine-threonine kinase 3(Ripk3)	Mus musculus
99543	olfactomedin-like 3(Olfml3)	Mus musculus
16600	Kruppel-like transcription factor 4 (gut)(Klf4)	Mus musculus
260315	neuron navigator 3(Nav3)	Mus musculus
244954	serine protease 35(Prss35)	Mus musculus
11487	a disintegrin and metallopeptidase domain 10(Adam10)	Mus musculus
208098	pannexin 3(Panx3)	Mus musculus
11489	ADAM metallopeptidase domain 12(Adam12)	Mus musculus
12514	CD68 antigen(Cd68)	Mus musculus
259302	SLIT-ROBO Rho GTPase activating protein 3(Srgap3)	Mus musculus
22762	zinc finger protein, multitype 2(Zfpm2)	Mus musculus
71914	anthrax toxin receptor 2(Antxr2)	Mus musculus
19696	reticuloendotheliosis oncogene(Rel)	Mus musculus
23792	a disintegrin and metallopeptidase domain 23(Adam23)	Mus musculus
18675	phosphate regulating endopeptidase homolog, X-linked(Phex)	Mus musculus
107765	ankyrin repeat domain 1(Ankrd1)	Mus musculus
77045	B cell CLL/lymphoma 7A(Bcl7a)	Mus musculus
20725	serine (or cysteine) peptidase inhibitor, clade B, member 8(Serpinb8)	Mus musculus
399603	LRAT domain containing 1(Lratd2)	Mus musculus
54519	amyloid beta precursor protein binding family B member 1 interacting protein(Apbb1ip)	Mus musculus
19704	UPF1 RNA helicase and ATPase(Upf1)	Mus musculus
331004	solute carrier family 9 (sodium/hydrogen exchanger), member 9(Slc9a9)	Mus musculus
14586	glial cell line derived neurotrophic factor family receptor alpha 2(Gfra2)	Mus musculus
68861	divergent protein kinase domain 2A(Dipk2a)	Mus musculus
105727	solute carrier family 38, member 1(Slc38a1)	Mus musculus
67838	DnaJ heat shock protein family (Hsp40) member B11(Dnajb11)	Mus musculus
102657	CD276 antigen(Cd276)	Mus musculus
237831	solute carrier family 13 (sodium-dependent citrate transporter), member 5(Slc13a5)	Mus musculus
12552	cadherin 11(Cdh11)	Mus musculus
20750	secreted phosphoprotein 1(Spp1)	Mus musculus
12558	cadherin 2(Cdh2)	Mus musculus
11535	adrenomedullin(Adm)	Mus musculus
14609	gap junction protein, alpha 1(Gja1)	Mus musculus
17684	Cbp/p300-interacting transactivator, with Glu/Asp-rich carboxy-terminal domain, 2(Cited2)	Mus musculus
319772	RIKEN cDNA C130050O18 gene(C130050O18Rik)	Mus musculus
17690	musashi RNA-binding protein 1(Msi1)	Mus musculus
17691	salt inducible kinase 1(Sik1)	Mus musculus
14621	gap junction protein, beta 4(Gjb4)	Mus musculus
109857	carbonyl reductase 3(Cbr3)	Mus musculus
13602	SPARC-like 1(Sparcl1)	Mus musculus
246049	solute carrier family 36 (proton/amino acid symporter), member 2(Slc36a2)	Mus musculus
140577	ankyrin repeat domain 6(Ankrd6)	Mus musculus
208164	family with sequence similarity 180, member A(Fam180a)	Mus musculus
12583	cysteine dioxygenase 1, cytosolic(Cdo1)	Mus musculus
20776	transmembrane inner ear(Tmie)	Mus musculus
13612	EGF-like repeats and discoidin I-like domains 3(Edil3)	Mus musculus
110893	solute carrier family 8 (sodium/calcium exchanger), member 3(Slc8a3)	Mus musculus
21804	transforming growth factor beta 1 induced transcript 1(Tgfb1i1)	Mus musculus
11567	advillin(Avil)	Mus musculus
13617	endothelin receptor type A(Ednra)	Mus musculus
21810	transforming growth factor, beta induced(Tgfbi)	Mus musculus
641340	nuclear receptor binding factor 2(Nrbf2)	Mus musculus
21813	transforming growth factor, beta receptor II(Tgfbr2)	Mus musculus
50493	thioredoxin reductase 1(Txnrd1)	Mus musculus
217410	tribbles pseudokinase 2(Trib2)	Mus musculus
21826	thrombospondin 2(Thbs2)	Mus musculus
23876	fibulin 5(Fbln5)	Mus musculus
230726	rhomboid like 2(Rhbdl2)	Mus musculus
13638	ephrin A3(Efna3)	Mus musculus
52552	poly (ADP-ribose) polymerase family, member 8(Parp8)	Mus musculus
13641	ephrin B1(Efnb1)	Mus musculus
214345	leucine rich repeat containing 1(Lrrc1)	Mus musculus
23882	growth arrest and DNA-damage-inducible 45 gamma(Gadd45g)	Mus musculus
11595	aggrecan(Acan)	Mus musculus
621893	H2A clustered histone 21(H2ac21)	Mus musculus
23885	germ cell-less, spermatogenesis associated 1(Gmcl1)	Mus musculus
27981	arginine/serine rich protein 1(Rsrp1)	Mus musculus
18767	protein kinase inhibitor, alpha(Pkia)	Mus musculus
14672	guanine nucleotide binding protein, alpha 11(Gna11)	Mus musculus
11600	angiopoietin 1(Angpt1)	Mus musculus
381269	melanoregulin(Mreg)	Mus musculus
13649	epidermal growth factor receptor(Egfr)	Mus musculus
67920	MAK16 homolog(Mak16)	Mus musculus
11603	agrin(Agrn)	Mus musculus
234839	piezo-type mechanosensitive ion channel component 1(Piezo1)	Mus musculus
23892	gremlin 1, DAN family BMP antagonist(Grem1)	Mus musculus
12628	complement component factor h(Cfh)	Mus musculus
73047	calcium/calmodulin-dependent protein kinase II inhibitor 2(Camk2n2)	Mus musculus
17750	metallothionein 2(Mt2)	Mus musculus
72022	solute carrier family 35, member F2(Slc35f2)	Mus musculus
54616	exostosin-like glycosyltransferase 3(Extl3)	Mus musculus
26968	immunoglobulin superfamily containing leucine-rich repeat(Islr)	Mus musculus
30046	zinc finger protein 292(Zfp292)	Mus musculus
21857	tissue inhibitor of metalloproteinase 1(Timp1)	Mus musculus
21859	tissue inhibitor of metalloproteinase 3(Timp3)	Mus musculus
18787	serine (or cysteine) peptidase inhibitor, clade E, member 1(Serpine1)	Mus musculus
212326	family with sequence similarity 149, member A(Fam149a)	Mus musculus
11622	aryl-hydrocarbon receptor(Ahr)	Mus musculus
18791	plasminogen activator, tissue(Plat)	Mus musculus
54635	platelet-derived growth factor, C polypeptide(Pdgfc)	Mus musculus
53614	reversion-inducing-cysteine-rich protein with kazal motifs(Reck)	Mus musculus
21871	ATPase, H+ transporting, lysosomal V0 subunit A2(Atp6v0a2)	Mus musculus
18799	phospholipase C, delta 1(Plcd1)	Mus musculus
107895	mannoside acetylglucosaminyltransferase 5(Mgat5)	Mus musculus
211323	neuregulin 1(Nrg1)	Mus musculus
228730	kizuna centrosomal protein(Kiz)	Mus musculus
98682	major facilitator superfamily domain containing 6(Mfsd6)	Mus musculus
11647	alkaline phosphatase, liver/bone/kidney(Alpl)	Mus musculus
21887	transducin-like enhancer of split 3(Tle3)	Mus musculus
242050	immunoglobulin superfamily, member 10(Igsf10)	Mus musculus
63873	transient receptor potential cation channel, subfamily V, member 4(Trpv4)	Mus musculus
11651	thymoma viral proto-oncogene 1(Akt1)	Mus musculus
100039795	immunoglobulin-like domain containing receptor 2(Ildr2)	Mus musculus
16775	laminin, alpha 4(Lama4)	Mus musculus
208266	DOT1 like histone lysine methyltransferase(Dot1l)	Mus musculus
23945	monoglyceride lipase(Mgll)	Mus musculus
72075	opioid growth factor receptor(Ogfr)	Mus musculus
20874	STE20-like kinase(Slk)	Mus musculus
320910	integrin beta 8(Itgb8)	Mus musculus
54667	ATPase, class I, type 8B, member 2(Atp8b2)	Mus musculus
23947	midline 2(Mid2)	Mus musculus
18828	phospholipid scramblase 2(Plscr2)	Mus musculus
14733	glypican 1(Gpc1)	Mus musculus
101772	anoctamin 1, calcium activated chloride channel(Ano1)	Mus musculus
18830	phospholipid transfer protein(Pltp)	Mus musculus
66967	ER degradation enhancer, mannosidase alpha-like 3(Edem3)	Mus musculus
319901	dermatan sulfate epimerase-like(Dsel)	Mus musculus
386463	corneodesmosin(Cdsn)	Mus musculus
13723	embigin(Emb)	Mus musculus
66970	single-stranded DNA binding protein 2(Ssbp2)	Mus musculus
11676	aldolase C, fructose-bisphosphate(Aldoc)	Mus musculus
18844	plexin A1(Plxna1)	Mus musculus
80287	apolipoprotein B mRNA editing enzyme, catalytic polypeptide 3(Apobec3)	Mus musculus
23967	odd-skipped related transcription factor 1(Osr1)	Mus musculus
14755	phosphatidylinositol glycan anchor biosynthesis, class Q(Pigq)	Mus musculus
21923	tenascin C(Tnc)	Mus musculus
73124	golgi integral membrane protein 4(Golim4)	Mus musculus
14758	glycoprotein m6b(Gpm6b)	Mus musculus
27047	osteomodulin(Omd)	Mus musculus
78249	adhesion G protein-coupled receptor F4(Adgrf4)	Mus musculus
21929	tumor necrosis factor, alpha-induced protein 3(Tnfaip3)	Mus musculus
72107	DNA replication and sister chromatid cohesion 1(Dscc1)	Mus musculus
65963	transmembrane protein 176B(Tmem176b)	Mus musculus
21930	tumor necrosis factor alpha induced protein 6(Tnfaip6)	Mus musculus
230824	grainyhead like transcription factor 3(Grhl3)	Mus musculus
68010	BMP and activin membrane-bound inhibitor(Bambi)	Mus musculus
73132	solute carrier family 25 (mitochondrial carrier, Graves disease autoantigen), member 16(Slc25a16)	Mus musculus
68016	caveolae associated 4(Cavin4)	Mus musculus
65973	aspartate-beta-hydroxylase(Asph)	Mus musculus
21942	tumor necrosis factor receptor superfamily, member 9(Tnfrsf9)	Mus musculus
54712	plexin C1(Plxnc1)	Mus musculus
338367	myosin ID(Myo1d)	Mus musculus
216505	phosphoinositide-3-kinase interacting protein 1(Pik3ip1)	Mus musculus
14782	glutathione reductase(Gsr)	Mus musculus
24000	protein tyrosine phosphatase, non-receptor type 21(Ptpn21)	Mus musculus
83396	GLIS family zinc finger 2(Glis2)	Mus musculus
14792	lysophosphatidylcholine acyltransferase 3(Lpcat3)	Mus musculus
67016	TBC1 domain family, member 2B(Tbc1d2b)	Mus musculus
14797	TLE family member 5, transcriptional modulator(Tle5)	Mus musculus
230861	eukaryotic translation initiation factor 4 gamma, 3(Eif4g3)	Mus musculus
57810	cell adhesion molecule-related/down-regulated by oncogenes(Cdon)	Mus musculus
74199	vitrin(Vit)	Mus musculus
72157	phosphoglucomutase 1(Pgm1)	Mus musculus
76252	ATPase, H+ transporting, lysosomal V0 subunit E2(Atp6v0e2)	Mus musculus
67041	3-oxoacid CoA transferase 1(Oxct1)	Mus musculus
381413	G protein-coupled receptor 176(Gpr176)	Mus musculus
11745	annexin A3(Anxa3)	Mus musculus
52705	KRR1, small subunit (SSU) processome component, homolog (yeast)(Krr1)	Mus musculus
21985	tumor protein D52(Tpd52)	Mus musculus
20970	syndecan 3(Sdc3)	Mus musculus
70122	myeloid/lymphoid or mixed-lineage leukemia; translocated to, 3(Mllt3)	Mus musculus
20973	synaptogyrin 2(Syngr2)	Mus musculus
449000	zinc finger protein 960(Zfp960)	Mus musculus
93679	tripartite motif-containing 8(Trim8)	Mus musculus
16880	LIF receptor alpha(Lifr)	Mus musculus
13808	enolase 3, beta muscle(Eno3)	Mus musculus
22004	tropomyosin 2, beta(Tpm2)	Mus musculus
17912	myosin IB(Myo1b)	Mus musculus
18938	protein phosphatase 1, regulatory inhibitor subunit 14B(Ppp1r14b)	Mus musculus
245240	RIKEN cDNA 9930111J21 gene 2(9930111J21Rik2)	Mus musculus
12797	calponin 1(Cnn1)	Mus musculus
93694	C-type lectin domain family 2, member d(Clec2d)	Mus musculus
74241	chondroitin polymerizing factor(Chpf)	Mus musculus
78339	tweety family member 3(Ttyh3)	Mus musculus
22022	protein-tyrosine sulfotransferase 2(Tpst2)	Mus musculus
13830	stomatin(Stom)	Mus musculus
171531	melanophilin(Mlph)	Mus musculus
223753	ceramide kinase(Cerk)	Mus musculus
66058	transmembrane protein 176A(Tmem176a)	Mus musculus
13836	Eph receptor A2(Epha2)	Mus musculus
110095	liver glycogen phosphorylase(Pygl)	Mus musculus
58894	zinc finger protein 862, pseudogene(Zfp862-ps)	Mus musculus
12814	collagen, type XI, alpha 1(Col11a1)	Mus musculus
12816	collagen, type XII, alpha 1(Col12a1)	Mus musculus
70160	vacuolar protein sorting 36(Vps36)	Mus musculus
15891	integrin binding sialoprotein(Ibsp)	Mus musculus
107029	malic enzyme 2, NAD(+)-dependent, mitochondrial(Me2)	Mus musculus
277010	MARVEL (membrane-associating) domain containing 1(Marveld1)	Mus musculus
28185	translocase of outer mitochondrial membrane 70A(Tomm70a)	Mus musculus
12825	collagen, type III, alpha 1(Col3a1)	Mus musculus
13849	epoxide hydrolase 1, microsomal(Ephx1)	Mus musculus
11803	amyloid beta precursor like protein 1(Aplp1)	Mus musculus
69146	gasdermin D(Gsdmd)	Mus musculus
320024	neutral cholesterol ester hydrolase 1(Nceh1)	Mus musculus
330267	thrombospondin, type I, domain containing 7A(Thsd7a)	Mus musculus
69150	sorting nexin 4(Snx4)	Mus musculus
12832	collagen, type V, alpha 2(Col5a2)	Mus musculus
329252	leucine-rich repeat-containing G protein-coupled receptor 6(Lgr6)	Mus musculus
12833	collagen, type VI, alpha 1(Col6a1)	Mus musculus
12837	collagen, type VIII, alpha 1(Col8a1)	Mus musculus
223780	adrenomedullin 2(Adm2)	Mus musculus
93737	par-6 family cell polarity regulator gamma(Pard6g)	Mus musculus
70186	family with sequence similarity 162, member A(Fam162a)	Mus musculus
12843	collagen, type I, alpha 2(Col1a2)	Mus musculus
246316	leucine-rich repeat LGI family, member 2(Lgi2)	Mus musculus
17969	neutrophil cytosolic factor 1(Ncf1)	Mus musculus
24117	Wnt inhibitory factor 1(Wif1)	Mus musculus
16949	lysyl oxidase-like 1(Loxl1)	Mus musculus
15926	isocitrate dehydrogenase 1 (NADP+), soluble(Idh1)	Mus musculus
268860	4-aminobutyrate aminotransferase(Abat)	Mus musculus
16952	annexin A1(Anxa1)	Mus musculus
64058	PERP, TP53 apoptosis effector(Perp)	Mus musculus
100504518	RIKEN cDNA 3425401B19 gene(3425401B19Rik)	Mus musculus
65086	lysophosphatidic acid receptor 3(Lpar3)	Mus musculus
17988	N-myc downstream regulated gene 1(Ndrg1)	Mus musculus
108100	brain-specific angiogenesis inhibitor 1-associated protein 2(Baiap2)	Mus musculus
12870	ceruloplasmin(Cp)	Mus musculus
68169	neuron-derived neurotrophic factor(Ndnf)	Mus musculus
15945	C-X-C motif chemokine ligand 10(Cxcl10)	Mus musculus
65099	interleukin-1 receptor-associated kinase 1 binding protein 1(Irak1bp1)	Mus musculus
170574	Sp7 transcription factor 7(Sp7)	Mus musculus
243277	adhesion G protein-coupled receptor D1(Adgrd1)	Mus musculus
51793	DDAH family member 2, ADMA independent(Ddah2)	Mus musculus
106064	RAB7A interacting MON1-CCZ1 complex subunit 1(Rimoc1)	Mus musculus
50770	ATPase, class VI, type 11A(Atp11a)	Mus musculus
65107	low-density lipoprotein receptor-related protein 10(Lrp10)	Mus musculus
15957	interferon-induced protein with tetratricopeptide repeats 1(Ifit1)	Mus musculus
51800	BCL2-related ovarian killer(Bok)	Mus musculus
14936	glycogen synthase 1, muscle(Gys1)	Mus musculus
99929	TCDD-inducible poly(ADP-ribose) polymerase(Tiparp)	Mus musculus
110172	solute carrier family 35, member B1(Slc35b1)	Mus musculus
52829	leucine rich adaptor protein 1-like(Lurap1l)	Mus musculus
338523	lysine (K)-specific demethylase 7A(Kdm7a)	Mus musculus
100616095	small nucleolar RNA host gene 18(Snhg18)	Mus musculus
268902	roundabout guidance receptor 2(Robo2)	Mus musculus
109154	malectin(Mlec)	Mus musculus
12904	cellular retinoic acid binding protein II(Crabp2)	Mus musculus
67179	coiled-coil domain containing 25(Ccdc25)	Mus musculus
269941	chondroitin sulfate synthase 1(Chsy1)	Mus musculus
22129	tetratricopeptide repeat domain 3(Ttc3)	Mus musculus
58994	sphingomyelin phosphodiesterase 3, neutral(Smpd3)	Mus musculus
18035	nuclear factor of kappa light polypeptide gene enhancer in B cells inhibitor, alpha(Nfkbia)	Mus musculus
110197	diacylglycerol kinase, gamma(Dgkg)	Mus musculus
237175	adhesion G protein-coupled receptor G2(Adgrg2)	Mus musculus
98932	myosin, light polypeptide 9, regulatory(Myl9)	Mus musculus
108151	sema domain, immunoglobulin domain (Ig), short basic domain, secreted, (semaphorin) 3D(Sema3d)	Mus musculus
22137	Ttk protein kinase(Ttk)	Mus musculus
66168	glutamate receptor, ionotropic, N-methyl D-aspartate-associated protein 1 (glutamate binding)(Grina)	Mus musculus
108155	O-linked N-acetylglucosamine (GlcNAc) transferase (UDP-N-acetylglucosamine:polypeptide-N-acetylglucosaminyl transferase)(Ogt)	Mus musculus
73341	Rac/Cdc42 guanine nucleotide exchange factor 6(Arhgef6)	Mus musculus
27260	pleckstrin 2(Plek2)	Mus musculus
14972	histocompatibility 2, K1, K region(H2-K1)	Mus musculus
74365	LON peptidase N-terminal domain and ring finger 3(Lonrf3)	Mus musculus
16000	insulin-like growth factor 1(Igf1)	Mus musculus
18049	nerve growth factor(Ngf)	Mus musculus
16002	insulin-like growth factor 2(Igf2)	Mus musculus
66180	prolyl 3-hydroxylase family member 4 (non-enzymatic)(P3h4)	Mus musculus
383619	absent in melanoma 2(Aim2)	Mus musculus
11910	activating transcription factor 3(Atf3)	Mus musculus
77446	heart development protein with EGF-like domains 1(Heg1)	Mus musculus
22151	tubulin, beta 2A class IIA(Tubb2a)	Mus musculus
16008	insulin-like growth factor binding protein 2(Igfbp2)	Mus musculus
98952	estrogen-induced osteoclastogenesis regulator 1(Eeig1)	Mus musculus
55946	adaptor-related protein complex 3, mu 1 subunit(Ap3m1)	Mus musculus
104080	neurexophilin 4(Nxph4)	Mus musculus
170643	kirre like nephrin family adhesion molecule 1(Kirrel1)	Mus musculus
330390	MyoD family inhibitor domain containing 2(Mdfic2)	Mus musculus
232086	transmembrane protein 150A(Tmem150a)	Mus musculus
170644	ubinuclein 1(Ubn1)	Mus musculus
18073	nidogen 1(Nid1)	Mus musculus
12955	crystallin, alpha B(Cryab)	Mus musculus
11938	ATPase, Ca++ transporting, cardiac muscle, slow twitch 2(Atp2a2)	Mus musculus
20130	related RAS viral (r-ras) oncogene(Rras)	Mus musculus
330406	beta-1,4-N-acetyl-galactosaminyl transferase 3(B4galnt3)	Mus musculus
13992	KH domain containing, RNA binding, signal transduction associated 3(Khdrbs3)	Mus musculus
17069	lymphocyte antigen 6 family member E(Ly6e)	Mus musculus
104111	adenylate cyclase 3(Adcy3)	Mus musculus
66222	serine (or cysteine) peptidase inhibitor, clade B, member 1a(Serpinb1a)	Mus musculus
268980	striatin, calmodulin binding protein(Strn)	Mus musculus
100017	low density lipoprotein receptor adaptor protein 1(Ldlrap1)	Mus musculus
319158	H4 clustered histone 9(H4c9)	Mus musculus
74427	ELL associated factor 1(Eaf1)	Mus musculus
17082	interleukin 1 receptor-like 1(Il1rl1)	Mus musculus
76477	procollagen C-endopeptidase enhancer 2(Pcolce2)	Mus musculus
96957	transmembrane protein 62(Tmem62)	Mus musculus
70335	receptor accessory protein 6(Reep6)	Mus musculus
192193	ER degradation enhancer, mannosidase alpha-like 1(Edem1)	Mus musculus
17096	LYN proto-oncogene, Src family tyrosine kinase(Lyn)	Mus musculus
71371	AT-rich interaction domain 5B(Arid5b)	Mus musculus
74442	sphingomyelin synthase 2(Sgms2)	Mus musculus
59083	fetuin beta(Fetub)	Mus musculus
13003	versican(Vcan)	Mus musculus
230099	carbonic anhydrase 9(Car9)	Mus musculus
22224	ubiquitin specific peptidase 10(Usp10)	Mus musculus
13008	cysteine and glycine-rich protein 2(Csrp2)	Mus musculus
70355	G protein-coupled receptor, family C, group 5, member C(Gprc5c)	Mus musculus
70354	SECIS binding protein 2-like(Secisbp2l)	Mus musculus
18133	cellular communication network factor 3(Ccn3)	Mus musculus
13016	C-terminal binding protein 1(Ctbp1)	Mus musculus
331487	uracil phosphoribosyltransferase(Uprt)	Mus musculus
83675	BicC family RNA binding protein 1(Bicc1)	Mus musculus
192216	transmembrane protein 47(Tmem47)	Mus musculus
170719	oxidation resistance 1(Oxr1)	Mus musculus
14048	EYA transcriptional coactivator and phosphatase 1(Eya1)	Mus musculus
50918	myeloid-associated differentiation marker(Myadm)	Mus musculus
20198	S100 calcium binding protein A4(S100a4)	Mus musculus
20200	S100 calcium binding protein A6 (calcyclin)(S100a6)	Mus musculus
212712	special AT-rich sequence binding protein 2(Satb2)	Mus musculus
56043	aldo-keto reductase family 1, member E1(Akr1e1)	Mus musculus
213742	inactive X specific transcripts(Xist)	Mus musculus
215789	phosphatase and actin regulator 2(Phactr2)	Mus musculus
13038	cathepsin K(Ctsk)	Mus musculus
14062	coagulation factor II thrombin receptor(F2r)	Mus musculus
68337	cysteine rich protein 2(Crip2)	Mus musculus
18162	natriuretic peptide receptor 3(Npr3)	Mus musculus
14066	coagulation factor III(F3)	Mus musculus
208624	ALG3 alpha-1,3- mannosyltransferase(Alg3)	Mus musculus
107250	Kazal-type serine peptidase inhibitor domain 1(Kazald1)	Mus musculus
54003	NEL-like 2(Nell2)	Mus musculus
215798	adhesion G protein-coupled receptor G6(Adgrg6)	Mus musculus
270066	solute carrier family 35, member E1(Slc35e1)	Mus musculus
13047	cut-like homeobox 1(Cux1)	Mus musculus
226041	phosphoglucomutase 5(Pgm5)	Mus musculus
26362	AXL receptor tyrosine kinase(Axl)	Mus musculus
19201	proline-serine-threonine phosphatase-interacting protein 2(Pstpip2)	Mus musculus
13057	cytochrome b-245, alpha polypeptide(Cyba)	Mus musculus
170755	serum/glucocorticoid regulated kinase 3(Sgk3)	Mus musculus
74499	sclerostin(Sost)	Mus musculus
19206	patched 1(Ptch1)	Mus musculus
17159	mannosidase 2, alpha B1(Man2b1)	Mus musculus
93960	naked cuticle 1(Nkd1)	Mus musculus
15117	hyaluronan synthase 2(Has2)	Mus musculus
110351	Rap1 GTPase-activating protein(Rap1gap)	Mus musculus
56078	carbonic anhydrase 5b, mitochondrial(Car5b)	Mus musculus
70417	multiple EGF-like-domains 10(Megf10)	Mus musculus
170768	6-phosphofructo-2-kinase/fructose-2,6-biphosphatase 3(Pfkfb3)	Mus musculus
18196	neuron specific gene family member 1(Nsg1)	Mus musculus
19221	prostaglandin F2 receptor negative regulator(Ptgfrn)	Mus musculus
112407	egl-9 family hypoxia-inducible factor 3(Egln3)	Mus musculus
14102	Fas cell surface death receptor(Fas)	Mus musculus
19223	prostaglandin I2 (prostacyclin) synthase(Ptgis)	Mus musculus
225049	tetratricopeptide repeat domain 7(Ttc7)	Mus musculus
224024	scavenger receptor class F, member 2(Scarf2)	Mus musculus
14107	FAT atypical cadherin 1(Fat1)	Mus musculus
19228	parathyroid hormone 1 receptor(Pth1r)	Mus musculus
20256	C-type lectin domain family 11, member a(Clec11a)	Mus musculus
16162	interleukin 12 receptor, beta 2(Il12rb2)	Mus musculus
14114	fibulin 1(Fbln1)	Mus musculus
16164	interleukin 13 receptor, alpha 1(Il13ra1)	Mus musculus
12070	brain expressed X-linked 3(Bex3)	Mus musculus
14118	fibrillin 1(Fbn1)	Mus musculus
19242	pleiotrophin(Ptn)	Mus musculus
239405	R-spondin 2(Rspo2)	Mus musculus
224045	eukaryotic translation initiation factor 2B, subunit 5 epsilon(Eif2b5)	Mus musculus
67374	junction adhesion molecule 2(Jam2)	Mus musculus
19247	protein tyrosine phosphatase, non-receptor type 11(Ptpn11)	Mus musculus
241452	dehydrogenase/reductase 9(Dhrs9)	Mus musculus
19249	protein tyrosine phosphatase, non-receptor type 13(Ptpn13)	Mus musculus
68404	neuritin 1(Nrn1)	Mus musculus
22325	vav 2 oncogene(Vav2)	Mus musculus
75577	dynactin associated protein(Dynap)	Mus musculus
22329	vascular cell adhesion molecule 1(Vcam1)	Mus musculus
26427	cAMP responsive element binding protein 3-like 1(Creb3l1)	Mus musculus
12095	bone gamma-carboxyglutamate protein 3(Bglap3)	Mus musculus
216892	SPNS lysolipid transporter 2, sphingosine-1-phosphate(Spns2)	Mus musculus
12096	bone gamma carboxyglutamate protein(Bglap)	Mus musculus
22341	vascular endothelial growth factor C(Vegfc)	Mus musculus
19270	protein tyrosine phosphatase receptor type G(Ptprg)	Mus musculus
19271	protein tyrosine phosphatase receptor type J(Ptprj)	Mus musculus
208715	3-hydroxy-3-methylglutaryl-Coenzyme A synthase 1(Hmgcs1)	Mus musculus
19272	protein tyrosine phosphatase receptor type K(Ptprk)	Mus musculus
20296	C-C motif chemokine ligand 2(Ccl2)	Mus musculus
19274	protein tyrosine phosphatase receptor type M(Ptprm)	Mus musculus
66383	iron-sulfur cluster assembly enzyme(Iscu)	Mus musculus
20304	C-C motif chemokine ligand 5(Ccl5)	Mus musculus
14160	leucine rich repeat containing G protein coupled receptor 5(Lgr5)	Mus musculus
58194	SH3-domain kinase binding protein 1(Sh3kbp1)	Mus musculus
16210	impact, RWD domain protein(Impact)	Mus musculus
20306	C-C motif chemokine ligand 7(Ccl7)	Mus musculus
75605	lysine demethylase 5B(Kdm5b)	Mus musculus
20308	C-C motif chemokine ligand 9(Ccl9)	Mus musculus
20315	C-X-C motif chemokine ligand 12(Cxcl12)	Mus musculus
20319	secreted frizzled-related protein 2(Sfrp2)	Mus musculus
21345	transgelin(Tagln)	Mus musculus
194401	microtubule associated monooxygenase, calponin and LIM domain containing 3(Mical3)	Mus musculus
20324	caveolae associated 2(Cavin2)	Mus musculus
15205	hes family bHLH transcription factor 1(Hes1)	Mus musculus
14182	fibroblast growth factor receptor 1(Fgfr1)	Mus musculus
83814	neural precursor cell expressed, developmentally down-regulated gene 4-like(Nedd4l)	Mus musculus
14183	fibroblast growth factor receptor 2(Fgfr2)	Mus musculus
100201	transmembrane protein 64(Tmem64)	Mus musculus
14184	fibroblast growth factor receptor 3(Fgfr3)	Mus musculus
320365	FRY microtubule binding protein(Fry)	Mus musculus
21354	transporter 1, ATP-binding cassette, sub-family B (MDR/TAP)(Tap1)	Mus musculus
76650	sulfiredoxin 1 homolog (S. cerevisiae)(Srxn1)	Mus musculus
21356	TAP binding protein(Tapbp)	Mus musculus
17260	myocyte enhancer factor 2C(Mef2c)	Mus musculus
80752	FAM20C, golgi associated secretory pathway kinase(Fam20c)	Mus musculus
277360	phosphatidylinositol-3,4,5-trisphosphate-dependent Rac exchange factor 1(Prex1)	Mus musculus
20340	golgi apparatus protein 1(Glg1)	Mus musculus
20341	selenium binding protein 1(Selenbp1)	Mus musculus
21366	solute carrier family 6 (neurotransmitter transporter, taurine), member 6(Slc6a6)	Mus musculus
20342	selenium binding protein 2(Selenbp2)	Mus musculus
110454	lymphocyte antigen 6 family member A(Ly6a)	Mus musculus
18295	osteoglycin(Ogn)	Mus musculus
13175	doublecortin-like kinase 1(Dclk1)	Mus musculus
14200	four and a half LIM domains 2(Fhl2)	Mus musculus
67448	plexin domain containing 2(Plxdc2)	Mus musculus
12153	bone morphogenetic protein 1(Bmp1)	Mus musculus
14201	four and a half LIM domains 3(Fhl3)	Mus musculus
54138	ataxin 10(Atxn10)	Mus musculus
12156	bone morphogenetic protein 2(Bmp2)	Mus musculus
100037258	DnaJ heat shock protein family (Hsp40) member C3(Dnajc3)	Mus musculus
20348	sema domain, immunoglobulin domain (Ig), short basic domain, secreted, (semaphorin) 3C(Sema3c)	Mus musculus
15229	forkhead box D1(Foxd1)	Mus musculus
14205	vascular endothelial growth factor D(Vegfd)	Mus musculus
75646	retinoic acid induced 14(Rai14)	Mus musculus
12161	bone morphogenetic protein 6(Bmp6)	Mus musculus
22402	cellular communication network factor 4(Ccn4)	Mus musculus
12163	bone morphogenetic protein 8a(Bmp8a)	Mus musculus
56195	polypyrimidine tract binding protein 2(Ptbp2)	Mus musculus
100217466	small Cajal body-specific RNA 17(Scarna17)	Mus musculus
58245	G protein-coupled receptor 180(Gpr180)	Mus musculus
58246	solute carrier family 35, member B4(Slc35b4)	Mus musculus
56200	DExD box helicase 21(Ddx21)	Mus musculus
70536	glutaminyl-peptide cyclotransferase (glutaminyl cyclase)(Qpct)	Mus musculus
20361	sema domain, immunoglobulin domain (Ig), and GPI membrane anchor, (semaphorin) 7A(Sema7a)	Mus musculus
227210	cyclin Y-like 1(Ccnyl1)	Mus musculus
58250	carbohydrate sulfotransferase 11(Chst11)	Mus musculus
22410	wingless-type MMTV integration site family, member 10B(Wnt10b)	Mus musculus
76687	signal peptidase complex subunit 3 homolog (S. cerevisiae)(Spcs3)	Mus musculus
66447	microsomal glutathione S-transferase 3(Mgst3)	Mus musculus
76686	CAP-GLY domain containing linker protein 3(Clip3)	Mus musculus
72590	protein phosphatase methylesterase 1(Ppme1)	Mus musculus
12176	BCL2/adenovirus E1B interacting protein 3(Bnip3)	Mus musculus
22417	wingless-type MMTV integration site family, member 4(Wnt4)	Mus musculus
68501	NSE2/MMS21 homolog, SMC5-SMC6 complex SUMO ligase(Nsmce2)	Mus musculus
56213	HtrA serine peptidase 1(Htra1)	Mus musculus
21401	transcription elongation factor A (SII), 3(Tcea3)	Mus musculus
15257	homeodomain interacting protein kinase 1(Hipk1)	Mus musculus
329628	FAT atypical cadherin 4(Fat4)	Mus musculus
15258	homeodomain interacting protein kinase 2(Hipk2)	Mus musculus
17313	matrix Gla protein(Mgp)	Mus musculus
17318	midline 1(Mid1)	Mus musculus
14247	Friend leukemia integration 1(Fli1)	Mus musculus
15277	hexokinase 2(Hk2)	Mus musculus
69551	RIKEN cDNA 2310022B05 gene(2310022B05Rik)	Mus musculus
230316	multiple EGF-like-domains 9(Megf9)	Mus musculus
17330	multiple inositol polyphosphate histidine phosphatase 1(Minpp1)	Mus musculus
12212	cysteine-rich hydrophobic domain 1(Chic1)	Mus musculus
225207	zinc finger protein 521(Zfp521)	Mus musculus
269233	family with sequence similarity 171, member A1(Fam171a1)	Mus musculus
107449	unc-5 netrin receptor B(Unc5b)	Mus musculus
104383	REST corepressor 2(Rcor2)	Mus musculus
78785	CAP-GLY domain containing linker protein family, member 4(Clip4)	Mus musculus
239554	FAD-dependent oxidoreductase domain containing 2(Foxred2)	Mus musculus
239559	alpha 1,4-galactosyltransferase(A4galt)	Mus musculus
54216	protocadherin 7(Pcdh7)	Mus musculus
207818	small cell adhesion glycoprotein(Smagp)	Mus musculus
320469	RIKEN cDNA 9930014A18 gene(9930014A18Rik)	Mus musculus
56274	serine/threonine kinase 3(Stk3)	Mus musculus
83924	G protein-coupled receptor 137B(Gpr137b)	Mus musculus
56277	transmembrane protein 45a(Tmem45a)	Mus musculus
68567	cell growth regulator with EF hand domain 1(Cgref1)	Mus musculus
20442	ST3 beta-galactoside alpha-2,3-sialyltransferase 1(St3gal1)	Mus musculus
326623	tumor necrosis factor (ligand) superfamily, member 15(Tnfsf15)	Mus musculus
66528	small integral membrane protein 5(Smim5)	Mus musculus
12258	serine (or cysteine) peptidase inhibitor, clade G, member 1(Serping1)	Mus musculus
320487	HEAT repeat containing 5A(Heatr5a)	Mus musculus
17380	membrane metallo endopeptidase(Mme)	Mus musculus
101351	EGF domain specific O-linked N-acetylglucosamine transferase(Eogt)	Mus musculus
17386	matrix metallopeptidase 13(Mmp13)	Mus musculus
14314	follistatin-like 1(Fstl1)	Mus musculus
66541	IMP1 inner mitochondrial membrane peptidase-like (S. cerevisiae)(Immp1l)	Mus musculus
18414	oncostatin M receptor(Osmr)	Mus musculus
17390	matrix metallopeptidase 2(Mmp2)	Mus musculus
94192	core 1 synthase, glycoprotein-N-acetylgalactosamine 3-beta-galactosyltransferase, 1(C1galt1)	Mus musculus
81904	calcium channel, voltage-dependent, gamma subunit 7(Cacng7)	Mus musculus
235504	solute carrier family 17 (anion/sugar transporter), member 5(Slc17a5)	Mus musculus
67573	lysyl oxidase-like 4(Loxl4)	Mus musculus
16373	Iroquois related homeobox 3(Irx3)	Mus musculus
74747	DNA-damage-inducible transcript 4(Ddit4)	Mus musculus
232441	RAS-like, estrogen-regulated, growth-inhibitor(Rerg)	Mus musculus

## Sheet: Table EV2
ENTREZ_GENE_ID	Name	Species
69635	death associated protein kinase 1(Dapk1)	Mus musculus
17155	mannosidase 1, alpha(Man1a)	Mus musculus
12293	calcium channel, voltage-dependent, alpha2/delta subunit 1(Cacna2d1)	Mus musculus
16008	insulin-like growth factor binding protein 2(Igfbp2)	Mus musculus
16777	laminin B1(Lamb1)	Mus musculus
20620	polo like kinase 2(Plk2)	Mus musculus
18830	phospholipid transfer protein(Pltp)	Mus musculus
13078	cytochrome P450, family 1, subfamily b, polypeptide 1(Cyp1b1)	Mus musculus
13723	embigin(Emb)	Mus musculus
30878	apelin(Apln)	Mus musculus
246049	solute carrier family 36 (proton/amino acid symporter), member 2(Slc36a2)	Mus musculus
94242	tubulointerstitial nephritis antigen-like 1(Tinagl1)	Mus musculus
69675	peroxidasin(Pxdn)	Mus musculus
223272	integrin, beta-like 1(Itgbl1)	Mus musculus
110893	solute carrier family 8 (sodium/calcium exchanger), member 3(Slc8a3)	Mus musculus
68655	fibronectin type III domain containing 1(Fndc1)	Mus musculus
18606	ectonucleotide pyrophosphatase/phosphodiesterase 2(Enpp2)	Mus musculus
11567	advillin(Avil)	Mus musculus
241452	dehydrogenase/reductase 9(Dhrs9)	Mus musculus
16431	integral membrane protein 2A(Itm2a)	Mus musculus
13617	endothelin receptor type A(Ednra)	Mus musculus
57266	C-X-C motif chemokine ligand 14(Cxcl14)	Mus musculus
21810	transforming growth factor, beta induced(Tgfbi)	Mus musculus
225207	zinc finger protein 521(Zfp521)	Mus musculus
16949	lysyl oxidase-like 1(Loxl1)	Mus musculus
22329	vascular cell adhesion molecule 1(Vcam1)	Mus musculus
67896	coiled-coil domain containing 80(Ccdc80)	Mus musculus
53945	solute carrier family 40 (iron-regulated transporter), member 1(Slc40a1)	Mus musculus
68792	sushi-repeat-containing protein, X-linked 2(Srpx2)	Mus musculus
17082	interleukin 1 receptor-like 1(Il1rl1)	Mus musculus
64058	PERP, TP53 apoptosis effector(Perp)	Mus musculus
103098	solute carrier family 6 (neurotransmitter transporter), member 15(Slc6a15)	Mus musculus
12095	bone gamma-carboxyglutamate protein 3(Bglap3)	Mus musculus
170439	ELOVL fatty acid elongase 6(Elovl6)	Mus musculus
239691	expressed sequence AU021092(AU021092)	Mus musculus
68169	neuron-derived neurotrophic factor(Ndnf)	Mus musculus
19272	protein tyrosine phosphatase receptor type K(Ptprk)	Mus musculus
54216	protocadherin 7(Pcdh7)	Mus musculus
114249	nephronectin(Npnt)	Mus musculus
19659	retinol binding protein 1, cellular(Rbp1)	Mus musculus
67149	Na+/K+ transporting ATPase interacting 1(Nkain1)	Mus musculus
243277	adhesion G protein-coupled receptor D1(Adgrd1)	Mus musculus
67790	RAB39B, member RAS oncogene family(Rab39b)	Mus musculus
18383	tumor necrosis factor receptor superfamily, member 11b (osteoprotegerin)(Tnfrsf11b)	Mus musculus
320469	RIKEN cDNA 9930014A18 gene(9930014A18Rik)	Mus musculus
13393	distal-less homeobox 3(Dlx3)	Mus musculus
70355	G protein-coupled receptor, family C, group 5, member C(Gprc5c)	Mus musculus
11475	actin alpha 2, smooth muscle, aorta(Acta2)	Mus musculus
12628	complement component factor h(Cfh)	Mus musculus
18133	cellular communication network factor 3(Ccn3)	Mus musculus
15957	interferon-induced protein with tetratricopeptide repeats 1(Ifit1)	Mus musculus
74199	vitrin(Vit)	Mus musculus
26968	immunoglobulin superfamily containing leucine-rich repeat(Islr)	Mus musculus
100039596	transcription factor 24(Tcf24)	Mus musculus
20317	serine (or cysteine) peptidase inhibitor, clade F, member 1(Serpinf1)	Mus musculus
381413	G protein-coupled receptor 176(Gpr176)	Mus musculus
268902	roundabout guidance receptor 2(Robo2)	Mus musculus
12258	serine (or cysteine) peptidase inhibitor, clade G, member 1(Serping1)	Mus musculus
18787	serine (or cysteine) peptidase inhibitor, clade E, member 1(Serpine1)	Mus musculus
20324	caveolae associated 2(Cavin2)	Mus musculus
71785	platelet-derived growth factor, D polypeptide(Pdgfd)	Mus musculus
407790	Ndufa4, mitochondrial complex associated like 2(Ndufa4l2)	Mus musculus
73835	interferon induced transmembrane protein 5(Ifitm5)	Mus musculus
13038	cathepsin K(Ctsk)	Mus musculus
54003	NEL-like 2(Nell2)	Mus musculus
20341	selenium binding protein 1(Selenbp1)	Mus musculus
211323	neuregulin 1(Nrg1)	Mus musculus
14584	glutamine fructose-6-phosphate transaminase 2(Gfpt2)	Mus musculus
208890	solute carrier family 26, member 7(Slc26a7)	Mus musculus
226041	phosphoglucomutase 5(Pgm5)	Mus musculus
14586	glial cell line derived neurotrophic factor family receptor alpha 2(Gfra2)	Mus musculus
29818	heat shock protein family, member 7 (cardiovascular)(Hspb7)	Mus musculus
245240	RIKEN cDNA 9930111J21 gene 2(9930111J21Rik2)	Mus musculus
213119	integrin, alpha 10(Itga10)	Mus musculus
20348	sema domain, immunoglobulin domain (Ig), short basic domain, secreted, (semaphorin) 3C(Sema3c)	Mus musculus
12797	calponin 1(Cnn1)	Mus musculus
105727	solute carrier family 38, member 1(Slc38a1)	Mus musculus
