# Supplementary material for: Meta-Analysis of Ocy-454 Showed Interrupted Osteocyte Maturation in Spaceflight Affects SOST Expression and Hypoxic Response
Source: J Clin Med. 2025 Nov 15;14(22):8100. doi: 10.3390/jcm14228100 (PMC12653756; doi:10.3390/jcm14228100)
Supplement: Supplementary file 1 [file jcm-14-08100-s001.zip › supplementarytable2.xlsx]

## Sheet: Table EV2
ENTREZ_GENE_ID	Name	Species
69635	death associated protein kinase 1(Dapk1)	Mus musculus
17155	mannosidase 1, alpha(Man1a)	Mus musculus
12293	calcium channel, voltage-dependent, alpha2/delta subunit 1(Cacna2d1)	Mus musculus
16008	insulin-like growth factor binding protein 2(Igfbp2)	Mus musculus
16777	laminin B1(Lamb1)	Mus musculus
20620	polo like kinase 2(Plk2)	Mus musculus
18830	phospholipid transfer protein(Pltp)	Mus musculus
13078	cytochrome P450, family 1, subfamily b, polypeptide 1(Cyp1b1)	Mus musculus
13723	embigin(Emb)	Mus musculus
30878	apelin(Apln)	Mus musculus
246049	solute carrier family 36 (proton/amino acid symporter), member 2(Slc36a2)	Mus musculus
94242	tubulointerstitial nephritis antigen-like 1(Tinagl1)	Mus musculus
69675	peroxidasin(Pxdn)	Mus musculus
223272	integrin, beta-like 1(Itgbl1)	Mus musculus
110893	solute carrier family 8 (sodium/calcium exchanger), member 3(Slc8a3)	Mus musculus
68655	fibronectin type III domain containing 1(Fndc1)	Mus musculus
18606	ectonucleotide pyrophosphatase/phosphodiesterase 2(Enpp2)	Mus musculus
11567	advillin(Avil)	Mus musculus
241452	dehydrogenase/reductase 9(Dhrs9)	Mus musculus
16431	integral membrane protein 2A(Itm2a)	Mus musculus
13617	endothelin receptor type A(Ednra)	Mus musculus
57266	C-X-C motif chemokine ligand 14(Cxcl14)	Mus musculus
21810	transforming growth factor, beta induced(Tgfbi)	Mus musculus
225207	zinc finger protein 521(Zfp521)	Mus musculus
16949	lysyl oxidase-like 1(Loxl1)	Mus musculus
22329	vascular cell adhesion molecule 1(Vcam1)	Mus musculus
67896	coiled-coil domain containing 80(Ccdc80)	Mus musculus
53945	solute carrier family 40 (iron-regulated transporter), member 1(Slc40a1)	Mus musculus
68792	sushi-repeat-containing protein, X-linked 2(Srpx2)	Mus musculus
17082	interleukin 1 receptor-like 1(Il1rl1)	Mus musculus
64058	PERP, TP53 apoptosis effector(Perp)	Mus musculus
103098	solute carrier family 6 (neurotransmitter transporter), member 15(Slc6a15)	Mus musculus
12095	bone gamma-carboxyglutamate protein 3(Bglap3)	Mus musculus
170439	ELOVL fatty acid elongase 6(Elovl6)	Mus musculus
239691	expressed sequence AU021092(AU021092)	Mus musculus
68169	neuron-derived neurotrophic factor(Ndnf)	Mus musculus
19272	protein tyrosine phosphatase receptor type K(Ptprk)	Mus musculus
54216	protocadherin 7(Pcdh7)	Mus musculus
114249	nephronectin(Npnt)	Mus musculus
19659	retinol binding protein 1, cellular(Rbp1)	Mus musculus
67149	Na+/K+ transporting ATPase interacting 1(Nkain1)	Mus musculus
243277	adhesion G protein-coupled receptor D1(Adgrd1)	Mus musculus
67790	RAB39B, member RAS oncogene family(Rab39b)	Mus musculus
18383	tumor necrosis factor receptor superfamily, member 11b (osteoprotegerin)(Tnfrsf11b)	Mus musculus
320469	RIKEN cDNA 9930014A18 gene(9930014A18Rik)	Mus musculus
13393	distal-less homeobox 3(Dlx3)	Mus musculus
70355	G protein-coupled receptor, family C, group 5, member C(Gprc5c)	Mus musculus
11475	actin alpha 2, smooth muscle, aorta(Acta2)	Mus musculus
12628	complement component factor h(Cfh)	Mus musculus
18133	cellular communication network factor 3(Ccn3)	Mus musculus
15957	interferon-induced protein with tetratricopeptide repeats 1(Ifit1)	Mus musculus
74199	vitrin(Vit)	Mus musculus
26968	immunoglobulin superfamily containing leucine-rich repeat(Islr)	Mus musculus
100039596	transcription factor 24(Tcf24)	Mus musculus
20317	serine (or cysteine) peptidase inhibitor, clade F, member 1(Serpinf1)	Mus musculus
381413	G protein-coupled receptor 176(Gpr176)	Mus musculus
268902	roundabout guidance receptor 2(Robo2)	Mus musculus
12258	serine (or cysteine) peptidase inhibitor, clade G, member 1(Serping1)	Mus musculus
18787	serine (or cysteine) peptidase inhibitor, clade E, member 1(Serpine1)	Mus musculus
20324	caveolae associated 2(Cavin2)	Mus musculus
71785	platelet-derived growth factor, D polypeptide(Pdgfd)	Mus musculus
407790	Ndufa4, mitochondrial complex associated like 2(Ndufa4l2)	Mus musculus
73835	interferon induced transmembrane protein 5(Ifitm5)	Mus musculus
13038	cathepsin K(Ctsk)	Mus musculus
54003	NEL-like 2(Nell2)	Mus musculus
20341	selenium binding protein 1(Selenbp1)	Mus musculus
211323	neuregulin 1(Nrg1)	Mus musculus
14584	glutamine fructose-6-phosphate transaminase 2(Gfpt2)	Mus musculus
208890	solute carrier family 26, member 7(Slc26a7)	Mus musculus
226041	phosphoglucomutase 5(Pgm5)	Mus musculus
14586	glial cell line derived neurotrophic factor family receptor alpha 2(Gfra2)	Mus musculus
29818	heat shock protein family, member 7 (cardiovascular)(Hspb7)	Mus musculus
245240	RIKEN cDNA 9930111J21 gene 2(9930111J21Rik2)	Mus musculus
213119	integrin, alpha 10(Itga10)	Mus musculus
20348	sema domain, immunoglobulin domain (Ig), short basic domain, secreted, (semaphorin) 3C(Sema3c)	Mus musculus
12797	calponin 1(Cnn1)	Mus musculus
105727	solute carrier family 38, member 1(Slc38a1)	Mus musculus
